# Supplementary material for: Evolutions of Self-Rated Health and Social Interactions during the COVID-19 Pandemic Affected by Pre-Pandemic Conditions: Evidence from a Four-Wave Survey
Source: Int J Environ Res Public Health. 2023 Mar 5;20(5):4594. doi: 10.3390/ijerph20054594 (PMC10001492; doi:10.3390/ijerph20054594)
Supplement: Supplementary file 1 [file ijerph-20-04594-s001.zip]

Archive with 1 entries (1 files):
- ijerph-2251809-supplementary.pdf
